# Supplementary material for: Revisiting Unplanned Endotracheal Extubation and Disease Severity in Intensive Care Units
Source: PLoS One. 2015 Oct 20;10(10):e0139864. doi: 10.1371/journal.pone.0139864 (PMC4617893; doi:10.1371/journal.pone.0139864)
Supplement: S1 Dataset — The original data set of the study in part. (XLS) [file pone.0139864.s001.xls]

## Sheet: Sheet1
patient no.	UE event 0/1	UE_succ_fail_0/1	PE_succ_fail_0/1	admission	discharge	Y=discharge_1death_0survive	UE_date	PE_date	on MVS date	off MVS date	age	BW	sex 0/1	APACHE II	GCS	Foley 0/1	CVC 0/1	chest tube 0/1	ICP 0/1	sedation 0/1	restraint 0/1	VEST 0/1	neuro, stroke	ICH	hypoxic encephalopathy 0/1	psychiatric, sleep	Respir failure 0/1	COPDAE, asthma	pleural disorder	arrhythmia 0/1	CAD	CHF	HTN 0/1	vascular	valvular	pericardium	GI 0/1	hepatobiliary-pancreas	GI bleeding 0/1	AKI 0/1	CKD 0/1	GU disorder 0/1	shock 0/1	septicemia 0/1	bact specific 0/1	CNS infect 0/1	respir infection 0/1	IE 0/1	peritonitis, abdo infect 0/1
	0					0					78	62.5	1	22	6	1	0	0	0	0	0	0	0	0	0	0	1	0	0	0	0	0	1	0	0	0	0	0	0	0	0	0	0	0	0	0	1	0	0
	0					1					89	37.7	1	36	7	0	1	0	0	0	0	0	0	0	0	0	1	0	0	0	0	1	1	0	0	0	1	0	0	1	0	0	1	1	0	0	1	0	0
	0					0					86	54.7	0	29	5	1	1	0	0	1	0	0	1	0	0	0	1	0	0	0	0	1	1	0	0	0	1	0	1	1	1	0	0	1	1	0	1	0	0
	0					1					70	58.7	0	23	11	1	1	0	0	1	1	0	1	0	0	0	1	0	0	0	0	0	0	1	0	0	1	1	1	1	1	1	1	1	0	0	1	0	0
	0					1					73	52	0	31	7	1	1	0	0	1	1	1	0	0	0	0	1	0	1	0	0	1	1	0	0	0	0	0	0	0	1	0	1	1	0	0	1	0	0
	0					1					86	50	1	31	7	0	1	0	0	1	0	0	0	0	0	0	1	0	0	0	0	1	1	0	0	0	0	1	0	1	0	0	1	1	0	0	1	0	0
	0					0					83	45.3	1	18	11	0	0	1	0	0	0	1	0	0	0	0	1	0	0	0	0	1	1	0	0	0	0	0	0	0	0	0	0	0	0	0	1	0	0
	0					0					74	72.3	1	30	7	1	1	0	0	0	0	0	1	0	0	0	1	1	0	0	0	1	0	1	0	0	1	0	0	1	1	0	1	1	1	0	1	0	0
	0					0					71	70	1	21	12	0	0	1	0	0	1	0	1	0	0	1	1	0	0	0	1	0	1	1	0	0	0	0	0	0	1	0	1	1	1	0	1	0	0
	0					1					59	62	0	16	11	1	1	0	0	0	1	0	1	0	0	1	1	0	0	0	0	0	1	0	0	0	0	0	0	0	0	0	0	0	1	0	1	0	0
	0					0					78	52	0	25	9	1	1	0	0	1	0	0	1	0	0	0	1	0	0	0	1	1	1	0	0	0	0	0	0	0	0	0	0	0	0	0	1	0	0
	0					0					70	46.5	0	41	7	1	1	0	0	1	1	0	0	0	0	1	1	0	0	0	0	0	0	0	0	0	0	0	0	1	1	0	1	1	0	0	1	0	0
	0					0					78	69.4	0	11	15	1	0	0	0	0	0	0	0	0	0	0	1	0	0	0	0	1	1	1	0	0	0	0	0	0	0	0	0	0	0	0	0	0	0
	0					0					37	54	0	12	11	0	0	0	0	1	0	0	0	0	0	0	1	1	0	0	0	0	0	0	0	0	0	0	0	0	0	0	0	0	0	0	1	0	0
	0					1					44	83.2	1	15	15	1	1	0	0	1	1	0	0	0	0	0	1	0	0	1	1	0	0	0	0	0	1	1	1	1	0	0	1	1	0	0	1	0	0
	0					0					87	52.5	0	28	10	1	1	0	0	0	0	0	0	0	0	0	1	1	0	0	0	0	1	0	0	0	0	0	0	0	0	0	0	0	0	0	1	0	0
	0					1					97	46.2	0	27	5	1	1	0	0	1	1	0	0	0	0	0	1	1	0	0	0	1	0	0	0	1	0	0	0	0	0	0	0	0	0	0	1	1	0
	0					1					50		0	36	3	1	1	0	0	0	0	0	0	0	0	0	1	0	0	1	1	1	1	0	0	0	1	0	0	0	1	0	1	1	0	0	1	0	0
	0					1					44	101.3	1	54	3	1	1	0	0	0	0	0	1	0	0	0	1	0	0	0	0	0	0	0	0	0	0	0	0	1	0	0	0	1	0	0	1	0	0
	0					0					88	67.6	1	26	4	1	1	0	0	0	0	0	1	1	0	1	1	0	0	0	0	0	1	0	0	0	1	0	0	0	0	1	0	0	0	0	1	0	0
	0					1					61	68	1	49	3	1	1	0	0	0	0	0	0	0	0	0	0	0	0	0	0	0	1	1	0	0	0	0	0	1	0	0	1	1	0	0	1	0	0
	0					1					89	69	1	33	4	1	1	0	0	0	1	0	1	0	0	0	1	0	0	0	0	0	1	0	0	0	0	0	0	0	0	0	0	0	0	0	1	0	0
	0					0					57	60	1	18	11	1	1	0	0	1	1	1	0	1	0	0	1	1	0	0	0	0	1	0	0	0	0	0	0	0	0	0	0	0	0	0	1	0	0
	0					1					91	60	0	38	5	1	1	0	0	1	1	1	0	0	0	0	1	0	0	0	0	1	0	0	0	0	1	1	0	0	1	0	1	1	0	0	1	0	1
	0					1					86	72.6	1	22	11	1	1	0	0	1	1	0	1	0	0	0	1	1	0	0	0	0	1	0	0	0	0	0	0	0	0	0	1	1	1	0	1	0	0
	0					1					60	98.5	1	29	9	1	1	0	0	0	0	0	0	0	0	0	1	0	0	0	0	0	0	0	0	0	1	1	1	0	0	0	1	0	0	0	1	0	0
	0					1					82	69	0	27	5	1	1	0	0	1	0	0	0	0	0	0	1	0	0	0	0	0	1	0	0	0	0	0	0	0	0	0	0	1	1	0	1	0	0
	0					0					45	60.7	1	7	13	1	0	0	0	1	0	0	1	0	0	1	1	0	0	0	0	0	0	0	0	0	0	0	0	0	0	0	0	0	0	0	1	0	0
	0					0					85	63	1	32	8	1	0	1	0	1	0	0	0	0	0	0	1	0	0	0	0	0	1	0	0	0	0	0	0	0	1	1	0	0	0	0	0	0	0
	0					0					72	31.8	1	19	10	1	0	0	0	0	0	0	1	1	0	0	1	0	0	0	0	0	1	0	0	0	0	0	0	0	0	0	0	1	1	0	1	0	0
	0					0					69	72	1	17	11	0	0	0	0	1	0	0	0	0	0	0	0	1	0	0	0	1	1	1	0	0	0	0	0	0	1	1	0	0	0	0	1	0	0
	0					1					93	68	1	30	3	1	1	0	0	1	0	0	1	0	0	0	1	1	0	0	0	0	0	1	0	0	0	0	0	0	0	0	0	1	0	0	0	0	0
	0					0					66	52.9	0	30	3	1	1	0	0	0	0	0	1	0	0	0	1	0	0	0	0	0	0	1	0	0	0	0	0	0	0	0	0	1	1	1	1	0	0
	0					1					67	55.1	0	39	4	1	1	1	0	0	0	0	1	0	0	0	0	0	0	0	0	0	1	0	0	0	0	0	0	0	1	1	0	1	1	1	1	0	0
	0					0					88	55.2	1	28	7	1	0	0	0	0	0	0	0	0	0	0	1	1	0	0	0	0	1	0	0	0	1	0	1	0	0	0	0	1	0	0	1	0	0
	0					1					86	42.1	0	28	7	1	1	0	0	0	0	1	0	0	0	0	1	1	0	0	0	1	0	0	0	0	0	0	0	0	1	0	0	1	0	0	1	0	0
	0					0					79	48	1	16	11	1	1	0	0	0	0	0	1	0	0	1	1	1	0	0	0	0	1	0	0	0	0	0	0	1	0	0	1	1	0	0	1	0	0
	0					0					61	52.1	0	6	15	1	0	0	0	1	0	0	0	0	0	0	1	0	0	0	1	0	1	0	1	0	0	0	0	0	0	0	0	0	0	0	1	0	0
	0					1					76	63.3	1	25	5	1	1	1	0	0	0	0	1	0	0	0	1	0	0	0	0	1	0	0	0	0	1	0	0	1	1	0	1	1	1	0	1	1	0
	0					0					52	62.3	1	11	8	0	0	0	0	0	0	0	1	0	0	0	1	0	0	0	0	0	0	0	0	0	1	0	0	0	0	1	0	0	0	0	1	0	0
	0					0					68	66	1	31	7	0	1	0	0	0	0	0	1	0	0	0	1	0	0	0	0	1	1	0	0	0	0	0	0	0	0	0	0	1	1	0	1	0	0
	0					0					70	85.8	1	35	7	1	0	0	0	0	0	0	0	0	0	0	1	0	0	0	1	0	1	1	1	0	0	1	0	0	1	0	0	0	0	0	1	0	0
	0					1					29	50	1	44	3	0	1	0	0	0	0	0	0	0	0	1	1	0	0	0	0	0	0	0	0	0	1	1	0	1	0	0	0	0	0	0	0	0	0
	0					0					69	75.5	0	23	5	1	1	1	0	0	0	0	0	0	0	0	1	0	0	0	1	0	0	0	0	0	0	0	0	0	1	0	0	0	0	0	1	0	0
	0					1					85	67	0	41	3	0	1	0	0	0	1	0	0	0	0	0	0	0	0	0	0	1	1	0	0	0	0	0	0	0	0	1	1	1	0	0	1	0	0
	0					0					42	38.3	0	17	10	0	1	0	0	0	0	0	1	0	0	0	1	0	0	0	0	0	0	0	0	0	0	0	0	0	0	0	0	0	0	0	1	0	0
	0					0					49	50	1	26	7	0	0	0	0	1	1	0	0	0	0	0	1	0	0	0	0	0	0	0	0	0	0	0	0	0	0	0	0	0	0	0	1	0	0
	0					0					85	55	1	31	3	0	0	0	0	1	1	0	0	1	0	0	0	0	0	0	0	0	0	0	0	0	0	0	0	0	0	0	0	0	0	0	0	0	0
	0					0					72	58.3	0	27	3	1	1	0	0	0	0	0	0	0	0	1	1	0	0	0	0	0	1	0	0	0	0	0	0	0	0	0	0	0	0	0	1	0	0
	0					0					57	66.6	1	19	14	0	0	0	0	1	0	0	0	0	0	0	1	0	0	0	0	0	0	0	0	0	0	1	0	0	1	0	0	1	0	0	1	0	0
	0					1					58	81.5	1	29	6	1	1	1	0	1	0	0	0	0	0	0	1	0	0	0	0	0	1	0	0	0	0	0	0	0	0	0	1	1	0	0	1	0	0
	0					0					65	60.2	0	53	3	1	0	0	0	0	0	0	0	0	0	0	0	0	0	0	0	0	0	0	0	0	0	1	0	0	1	0	0	1	0	0	0	0	0
	0					1					86	54.9	0	32	7	1	1	1	0	0	0	0	1	0	0	0	1	0	0	0	0	1	1	1	1	0	0	0	0	1	1	0	1	1	0	0	1	0	0
	0					0					63	61	1	19	9	1	1	0	0	1	0	0	1	0	0	0	1	0	0	0	0	0	1	0	0	0	0	0	0	0	0	0	0	0	0	0	1	0	0
	0					0					57	33.6	0	31	10	0	0	0	0	0	1	0	0	0	0	1	1	0	0	0	0	0	0	0	0	0	0	0	0	0	0	0	1	1	0	0	0	0	0
	0					0					76	77.8	1	39	8	1	1	0	0	1	1	1	0	0	0	0	1	0	0	0	0	0	1	0	0	0	0	0	0	0	1	0	1	1	0	0	1	0	1
	0					1					85	36.4	1	39	7	1	1	1	0	0	1	0	0	0	0	0	1	0	0	0	0	1	0	0	0	0	1	1	1	1	1	0	1	1	0	0	1	0	0
	0					0					54	51.5	1	15	10	1	0	0	0	0	0	0	0	0	0	0	0	0	0	0	0	0	0	0	0	0	0	0	0	0	0	0	0	0	0	0	0	0	0
	0					0					70	108	1	31	9	0	0	0	0	0	0	0	0	0	0	0	1	0	0	0	0	0	1	0	0	0	0	0	1	1	0	0	1	1	0	0	0	0	0
	0					0					49	46	1	23	11	1	1	0	0	1	0	0	0	0	0	1	1	0	0	0	0	0	0	0	0	0	0	0	0	0	0	0	0	0	0	0	1	0	0
	0					0					66	56.6	1	23	8	1	1	0	0	0	0	0	1	0	0	0	1	0	0	0	0	0	0	0	0	0	0	0	0	0	0	0	0	1	0	0	1	0	0
	0					1					78	66.4	1	21	5	1	1	0	0	1	0	0	1	0	0	0	1	1	0	0	0	0	1	0	0	0	0	0	0	0	0	0	0	1	0	1	1	0	0
	0					0					42	56	1	7	11	1	1	0	0	0	0	1	1	0	0	0	1	0	0	0	0	0	0	0	0	0	1	0	0	0	0	0	1	1	0	0	1	0	0
	0					0					80	71.6	1	30	9	1	1	0	0	1	1	0	1	0	0	1	1	0	0	0	0	1	1	1	0	0	0	0	0	1	1	0	0	0	0	0	1	0	0
	0					0					78	42	1	19	9	1	0	0	0	0	1	0	0	0	0	0	0	1	0	0	0	0	0	0	0	0	1	0	1	0	0	0	0	1	0	0	1	0	0
	0					0					83	65	1	21	10	1	1	1	0	0	0	1	0	0	0	0	1	1	0	0	0	0	1	0	0	0	1	0	1	0	0	0	1	1	1	0	1	1	0
	0					0					82	48.1	1	17	15	0	0	0	0	0	0	0	0	0	0	0	0	0	0	0	0	0	0	0	0	0	0	0	0	0	0	0	0	0	0	0	0	0	0
	0					1					73	70	0	26	8	1	1	0	0	0	0	0	1	0	0	0	1	0	0	1	0	0	0	0	0	0	1	0	0	1	0	0	1	1	0	0	0	0	1
	0					0					69	81.4	1	26	11	1	0	0	0	1	0	0	0	0	0	0	1	1	0	0	0	0	1	0	0	0	0	0	0	1	0	0	1	0	0	0	0	0	0
	0					0					83	49.4	0	32	8	0	0	0	0	0	0	0	1	0	0	0	1	0	0	1	0	0	0	1	0	0	0	0	0	0	1	0	1	1	0	0	1	0	0
	0					1					78	75	0	32	7	1	1	1	0	0	0	0	1	0	0	0	1	0	0	1	0	0	0	1	0	0	0	1	0	1	0	0	1	1	0	0	1	0	0
	0					0					49	63.3	0	32	4	1	1	1	0	0	0	0	0	0	0	0	1	0	0	0	0	1	1	1	0	1	0	0	0	1	0	1	0	0	0	0	1	0	0
	0					0					53	67	0	38	3	1	1	0	0	0	0	0	0	0	0	0	1	0	0	0	0	0	1	0	0	0	0	1	0	0	1	0	0	0	0	0	0	0	0
	0					0					76	60.1	1	33	7	1	0	0	0	0	0	0	1	0	0	0	1	1	0	0	0	0	1	0	0	0	0	0	0	1	1	0	0	0	0	0	1	0	0
	0					0					76	52.2	0	29	7	1	0	0	0	0	0	0	0	0	0	0	0	0	1	0	0	1	1	1	0	0	0	0	0	1	0	0	0	1	0	0	1	0	0
	0					0					63	74.3	0	21	7	0	0	0	0	0	0	0	0	0	0	0	1	0	1	1	0	1	1	1	0	0	0	0	0	0	0	0	0	0	0	0	0	0	0
	0					0					65	60.6	1	31	6	1	0	0	0	0	0	0	0	0	0	0	1	0	0	0	0	0	1	0	0	0	0	0	0	0	0	1	1	0	0	0	1	0	0
	0					1					71		1	35	3	1	0	0	0	0	0	0	0	0	0	0	0	0	0	0	1	0	1	1	0	0	0	0	0	0	0	0	0	0	0	0	0	0	0
	0					1					56	65.1	0	27	3	1	1	0	0	0	1	0	1	0	0	0	1	1	0	0	0	0	1	1	0	0	1	0	0	0	1	1	1	1	0	0	0	0	1
	0					1					83	57.3	0	32	10	1	0	0	0	0	1	0	1	0	0	0	0	0	0	0	0	0	1	0	0	0	1	0	0	1	1	0	0	1	0	0	1	0	0
	0					0					76	55.3	1	26	9	1	1	0	0	1	0	0	0	0	0	0	1	0	0	0	0	1	1	0	0	0	0	0	0	0	1	0	1	0	0	0	1	0	0
	0					0					69	42.2	0	27	3	1	1	1	0	0	0	0	1	0	0	0	1	0	0	0	0	0	0	0	0	0	1	0	0	1	0	0	0	0	1	0	1	0	0
	0					1					53	51.9	1	28	3	1	1	0	0	0	1	0	1	0	0	0	1	0	0	0	0	1	0	0	0	0	0	1	0	1	0	0	1	1	0	0	1	0	0
	0					0					52	75	1	22	7	1	1	1	0	1	1	1	1	0	0	0	1	0	0	1	0	1	0	0	0	0	0	0	0	1	0	0	0	1	0	0	1	1	0
	0					0					72	68.4	0	30	7	0	0	0	0	0	0	0	0	0	0	0	1	0	0	0	0	0	0	0	0	0	0	0	0	0	0	0	0	1	0	0	0	0	0
	0					0					87	41.6	1	25	5	1	1	1	0	0	0	1	1	0	0	1	1	0	0	0	0	0	0	0	0	0	0	0	0	0	0	0	1	1	0	0	1	0	0
	0					1					75	62.6	1	34	11	1	1	0	0	0	0	0	0	0	0	0	1	0	0	1	0	0	0	0	0	0	0	1	0	1	0	0	1	1	0	0	1	0	0
	0					0					34	96.6	1	32	3	1	1	0	0	0	1	0	0	0	0	0	1	0	1	0	0	1	0	0	0	0	0	1	0	0	1	0	1	0	0	0	1	0	0
	0					0					65	63.2	1	24	7	1	1	0	0	0	0	0	1	1	0	0	1	0	0	0	0	1	0	0	0	0	1	0	0	0	0	0	1	1	1	0	0	0	1
	0					1					84	64	0	44	5	1	1	0	0	0	0	0	0	0	0	0	1	0	0	0	0	1	1	0	0	0	1	0	1	0	0	0	1	1	0	0	1	0	0
	0					0					785	53.6	1	13	8	1	1	0	0	1	1	1	1	0	0	1	1	0	0	0	0	0	1	0	0	0	1	0	0	1	0	0	1	1	1	0	1	0	0
	0					0					60	54.6	0	10	9	1	0	0	0	1	1	1	0	0	0	0	1	0	0	0	0	0	1	1	0	0	0	0	0	0	0	0	0	0	0	1	0	0	0
	0					1					84	35.8	0	24	3	0	0	0	0	0	0	0	1	0	0	1	1	0	0	0	0	0	1	0	0	0	0	0	0	0	0	0	1	1	0	0	1	0	0
	0					1					45	65	1	36	3	0	1	0	0	0	0	0	0	0	0	0	0	0	0	0	0	0	0	0	0	0	0	1	0	0	0	0	1	0	0	0	0	0	0
	0					1					77	67.5	0	24	9	1	0	0	0	0	1	0	1	0	0	0	1	0	0	1	0	1	1	1	0	0	0	0	0	0	0	0	0	0	0	0	0	0	0
	0					0					61	52.1	0	31	9	1	1	0	0	0	0	0	0	0	0	0	1	0	0	1	0	0	0	1	0	0	0	0	0	0	1	1	0	0	0	0	1	0	0
	0					1					64	64.8	0	22	11	1	1	1	0	1	1	0	0	0	0	0	0	0	1	0	0	1	1	1	0	0	0	0	0	1	0	0	0	0	0	0	0	0	0
	0					1					62	48.3	1	14	11	1	1	1	0	1	0	0	0	0	0	0	1	0	0	0	0	0	0	0	0	0	0	1	0	0	0	0	1	1	0	0	1	1	0
	0					0					72	75	1	29	5	0	1	0	0	1	0	0	0	0	0	0	1	1	0	0	0	1	0	0	0	0	0	0	0	0	0	0	0	0	0	0	1	0	0
	0					1					81	62.1	0	23	3	1	1	0	0	1	0	0	1	0	0	0	1	0	0	1	0	0	1	1	0	0	0	0	0	1	0	0	0	1	0	0	1	0	0
	0					0					47	72.8	1	17	7	1	0	0	0	1	1	1	1	0	0	0	1	0	0	0	0	0	0	0	0	0	0	1	0	0	0	0	0	0	0	0	1	0	0
	0					1					82	45.2	0	45	3	1	1	0	0	0	0	0	1	0	0	0	1	0	0	0	0	0	1	0	0	0	0	0	0	1	0	0	0	0	0	0	1	0	0
	0					0					72	46.4	1	18	9	1	1	0	0	0	0	0	1	0	0	0	1	0	1	0	0	0	0	0	0	0	0	0	0	0	0	0	0	1	0	0	1	0	1
	0					1					64	73.6	1	23	11	1	1	1	0	1	0	0	0	0	0	0	1	0	0	1	0	1	1	1	0	0	1	0	0	1	0	0	1	1	0	0	1	0	0
	0					1					83	35.5	1	34	3	1	1	1	0	0	0	0	1	0	0	0	1	0	0	0	0	0	1	0	0	0	0	0	0	0	0	0	0	0	0	0	1	0	0
	0					0					83	56.6	0	25	5	1	1	0	0	0	1	0	1	0	0	1	1	1	0	0	0	0	1	0	0	0	1	0	0	1	0	1	0	1	1	0	1	0	0
	0					0					62	55.2	1	28	4	0	0	0	0	0	0	0	0	0	0	0	1	0	0	0	0	0	1	0	0	0	0	1	0	1	0	0	1	1	0	0	1	0	0
	0					0					71	57.8	1	17	11	0	0	0	0	0	0	1	0	0	0	0	1	0	0	0	0	0	0	0	0	0	0	0	0	0	0	0	0	1	0	0	1	0	0
	0					0					73	75	0	31	5	1	1	1	0	0	1	1	0	1	0	0	1	0	0	0	0	0	1	0	0	0	0	0	0	0	1	1	0	0	0	0	1	0	0
	0					0					61	52.6	0	18	9	0	0	0	0	1	1	0	0	0	0	0	1	1	0	0	0	0	0	0	0	0	1	0	0	0	0	0	0	0	0	0	1	0	0
	0					1					72	48.7	1	28	9	1	1	0	0	1	0	0	1	0	0	1	1	0	0	0	0	0	1	0	0	0	0	0	0	1	0	0	1	1	0	0	1	0	0
	0					0					86	43.3	1	27	4	0	0	0	0	0	0	0	1	0	0	0	1	0	0	0	0	1	0	0	0	0	0	0	0	0	1	0	0	0	0	0	1	0	0
	0					1					79	54.9	0	21	13	1	1	0	0	0	0	0	0	0	0	0	1	0	0	0	0	0	0	0	0	0	0	0	0	1	0	0	1	1	0	0	0	0	1
	0					0					73	71	0	14	15	1	1	0	0	1	0	0	0	0	0	0	1	0	1	0	0	1	1	0	1	0	0	0	0	0	0	0	0	0	0	0	1	0	0
	0					1					84	37.6	0	28	5	1	1	0	0	0	0	0	1	0	0	1	1	0	0	0	0	0	0	0	0	0	0	0	0	0	0	0	1	1	1	0	1	0	0
	0					0					88	48	0	17	9	1	1	1	0	0	1	1	0	0	0	0	1	1	0	0	0	1	1	0	0	0	1	0	0	0	1	0	0	0	0	0	1	0	0
	0					0					76	56	1	32	10	1	1	0	0	0	0	1	0	0	0	0	1	0	1	0	0	1	1	0	0	0	0	0	0	0	1	0	1	1	0	0	1	1	0
	0					0					87	36.6	0	42	3	1	1	0	0	0	0	0	1	0	0	0	1	0	0	0	0	0	1	0	0	0	1	0	0	1	0	0	0	0	0	0	1	0	0
	0					0					89	35.3	1	26	5	1	1	0	0	1	1	1	0	0	0	0	1	1	0	0	0	0	0	0	0	0	1	0	0	0	0	0	0	1	0	0	1	0	0
	0					0					83	53.2	1	22	9	1	0	0	0	0	0	0	1	0	0	0	1	1	0	0	0	0	1	0	0	0	1	0	0	0	0	0	0	0	0	0	1	0	0
	1	1				0	2012-02-28				79.25	42	0	16	15	0	0	0	0	1	1	0	0	0	0	1	1	1	0	0	0	0	1	0	0	0	0	0	0	0	0	0	1	0	1	0	1	0	0
	1	1				1	2012-10-11				54.25	58.2	0	14	15	0	0	0	0	0	1	0	0	0	0	0	1	0	0	0	0	1	0	0	0	0	0	0	0	1	0	1	1	1	0	0	0	0	0
	1	1				1	2012-07-21				80	46.9	0	20	11	1	1	0	0	0	1	0	0	0	0	1	1	1	0	0	0	0	1	0	0	0	1	0	0	0	0	0	0	0	0	0	1	0	0
	1	0				0	2012-04-20				56	88	1	9	15					1	0	0	0	1	0	0	0	0	0	0	0	0	1	0	0	0	0	0	0	0	0	0	0	0	0	0	0	0	0
	1	1				0	2012-06-12				92	5702	0	23	11	1	1	0	0	0	1	0	1	0	0	0	1	0	0	1	0	0	1	0	1	0	1	0	1	0	1	1	0	1	0	0	1	0	0
	1	0				1	2012-03-20				87	7206	0	24	8	1	1	0	0	1	1	0	1	0	0	0	1	1	1	1	0	1	1	0	0	0	0	0	0	0	0	0	1	1	1	0	1	0	0
	1	0				0	2012-04-06				89	45	0	23	7	1	0	0	0	0	1	0	1	0	0	0	0	0	0	0	0	0	1	0	0	0	1	0	0	0	0	0	0	0	0	0	0	0	0
	1	1				1	2012-03-02				83.25	64.4	1	28	11	0	0	0	0	0	0	0	0	0	0	0	1	0	0	0	0	0	0	0	0	0	0	0	0	1	0	0	0	1	0	0	0	0	0
	1	0				0	2012-08-14				70	65	0	21	15	1	1	0	0	1	1	0	0	0	0	0	0	0	0	0	1	1	1	0	0	0	0	0	0	0	1	0	0	0	0	0	0	0	0
	1	1				1	2012-09-05				84	70.4	0	18	10	1	1	1	0	1	1	1	0	0	0	0	1	0	1	1	1	0	1	1	0	0	1	0	1	0	1	1	1	1	1	0	0	0	1
	1	0				0	2012-09-25				39	73	0	18	3	1	0	0	0	0	0	0	1	0	0	0	0	0	0	0	0	0	0	0	0	0	0	0	0	0	0	0	0	0	0	0	0	0	0
	1	0				0	2012-09-15				57	99.4	1	21	10	0	0	0	0	1	1	1	0	0	1	0	1	1	0	0	0	0	1	0	0	0	0	0	0	0	0	0	0	0	0	0	1	0	0
	1	0				0	2012-10-06				50.25	54	1	16	11	0	0	0	0	0	1	0	0	0	0	0	1	0	0	0	0	0	1	0	0	0	1	0	0	0	0	0	0	0	0	0	1	0	0
	1	0				0	2012-01-31				62.1667	74.3	0	21	11	0	0	0	0	0	1	0	0	0	0	0	1	0	1	1	1	1	1	0	0	0	0	0	0	0	0	0	0	0	0	0	0	0	0
	1	0				0	2012-02-07				44.1667	67.7	1	19	8	0	1	0	0	1	1	0	1	0	0	0	1	0	0	0	0	0	1	1	0	0	0	1	1	0	0	0	1	1	0	0	0	0	0
	1	1				0	2012-02-22				63.1667	75	1	25	3	1	1	1	0	1	1	1	1	0	0	0	1	0	1	0	1	1	0	0	0	0	0	0	0	0	1	0	0	1	0	0	1	1	0
	1	0				0	2012-03-29				42.1667	75	1	12	15	1	1	1	0	1	1	1	1	1	0	0	0	0	1	1	0	1	0	0	0	0	0	1	0	0	0	1	0	1	0	0	0	0	1
	1	1				0	2012-03-24				28.1667	75	1	13	9	1	1	1	0	1	0	1	1	1	0	0	1	0	0	0	0	0	0	1	0	0	0	0	0	0	0	0	0	0	0	0	0	0	0
	1	1				1	2012-07-23				64.1667	62	1	16	11	0	0	0	0	1	1	0	0	0	0	0	1	0	1	0	0	0	0	1	0	0	0	0	0	0	0	0	0	0	1	0	1	0	0
[truncated: 25 more columns]

## Sheet: 非自拔
on Foley	on CVP	chest tube	ICP
1	0	0	0
0	1	0	0
1	1	0	0
1	1	0	0
1	1	0	0
0	1	0	0
0	0	1	0
1	1	0	0
0	0	1	0
1	1	0	0
1	1	0	0
1	1	0	0
1	0	0	0
1	1	0	0
1	1	0	0
1	1	0	0
1	1	0	0
1	1	0	0
1	1	0	0
1	1	0	0
1	1	0	0
1	1	0	0
1	1	0	0
1	1	0	0
1	1	0	0
1	1	0	0
1	0	0	0
1	0	1	0
1	0	0	0
1	1	0	0
1	1	0	0
1	1	1	0
1	0	0	0
1	1	0	0
1	1	0	0
1	0	0	0
1	1	1	0
0	1	0	0
1	0	0	0
0	1	0	0
1	1	1	0
0	1	0	0
0	1	0	0
1	1	0	0
1	1	1	0
1	0	0	0
1	1	1	0
1	1	0	0
1	1	0	0
1	1	1	0
1	0	0	0
1	1	0	0
1	1	0	0
1	1	0	0
1	1	0	0
1	1	0	0
1	0	0	0
1	1	1	0
1	1	0	0
1	0	0	0
1	1	1	0
1	1	1	0
1	1	0	0
1	0	0	0
1	0	0	0
1	0	0	0
1	0	0	0
1	1	0	0
1	0	0	0
1	1	0	0
1	1	1	0
1	1	0	0
1	1	1	0
1	1	1	0
1	1	0	0
1	1	0	0
1	1	0	0
1	1	0	0
1	1	0	0
1	0	0	0
0	1	0	0
1	0	0	0
1	1	0	0
1	1	1	0
1	1	1	0
0	1	0	0
1	1	0	0
1	0	0	0
1	1	0	0
1	1	0	0
1	1	1	0
1	1	1	0
1	1	0	0
1	1	1	0
1	1	0	0
1	1	0	0
1	1	0	0
1	1	0	0
1	1	1	0
1	1	0	0
1	1	0	0
1	1	0	0
1	0	0	0
1	1	0	0
0	1	0	0
0	1	0	0
1	0	0	0
1	1	0	0
1	0	0	0
0	1	1	1
1	1	0	0
1	1	1	0
1	0	1	0
1	1	0	0
0	1	0	0
1	1	0	0
1	1	0	0
1	1	0	0
1	1	0	0
1	1	0	0
1	1	0	0
1	1	0	0
1	1	0	0
1	1	0	0
1	1	0	0
1	1	0	0
1	1	0	0
1	1	0	0
1	1	1	0
1	1	0	0
1	0	0	0
1	0	0	0
1	1	0	0
1	1	0	0

## Sheet: 自拔
on Foley	on CVP	chest tube	ICP		date of self-extu
1	1	0	0
1	1	0	0
0	1	0	0
1	1	0	0
0	0	0	0
1	0	0	0
1	0	0	0
1	1	0	0
1	1	1	0
1	0	0	0
1	1	1	0
0	0	0	0
0	0	0	0
0	1	0	0
1	1	1	0
1	1	1	0
1	1	1	0
0	0	0	0
1	0	0	0
1	1	1	0
1	1	1	0
1	1	0	0
1	1	0	0
1	1	0	0
1	0	0	0
1	0	1	1
0	0	0	0
0	0	0	0
0	0	0	0
0	0	0	0
1	1	0	0
0	0	0	0
0	0	0	0
1	1	0	0
1	0	1	0
1	0	0	0
1	0	1	0
